# Supplementary material for: Binding of hnRNP I–vRNA Regulates Sindbis Virus Structural Protein Expression to Promote Particle Infectivity
Source: Viruses. 2022 Jun 28;14(7):1423. doi: 10.3390/v14071423 (PMC9318202; doi:10.3390/v14071423)
Supplement: Supplementary file 1 [file viruses-14-01423-s001.zip]

Archive with 1 entries (1 files):
- viruses-1717003-supplementary.pdf
